# Supplementary material for: Interaction of Diamine Oxidase with Psychostimulant Drugs for ADHD Management
Source: J Clin Med. 2023 Jul 13;12(14):4666. doi: 10.3390/jcm12144666 (PMC10380856; doi:10.3390/jcm12144666)
Supplement: Supplementary file 1 [file jcm-12-04666-s001.zip]

Archive with 1 entries (1 files):
- jcm-2456159-supplementary.xlsx
