# Supplementary material for: Interaction of Diamine Oxidase with Psychostimulant Drugs for ADHD Management
Source: J Clin Med. 2023 Jul 13;12(14):4666. doi: 10.3390/jcm12144666 (PMC10380856; doi:10.3390/jcm12144666)
Supplement: Supplementary file 1 [file jcm-12-04666-s001.zip › jcm-2456159-supplementary.xlsx]

## Sheet: Suppl Table S1
		Gradient of the chromatographic separation
		Time (min)		Flow (mL/min)
			%B
		0	90	0.4
		0.5	90	0.4
		5.0	60	0.4
		5.5	50	0.4
		7.5	50	0.4
		9.0	90	0.4
		13.0	90	0.4

## Sheet: Suppl Table S2
	Parameters applied in positive electrospray ionization (ESI)
	Parameter	ESI (+)
	Gas Temp. (ºC)	150
	Gas Flow (L/min)	13
	Shealth Gas Temp. (ºC)	350
	Shealth Gas Flow (L/min)	11
	Nebulizer (psi)	40
	Capillary Voltage (V)	1500
	Nozzle Voltage (V)	0

## Sheet: Suppl Table S3
		Optimized MRM transition for each analyte.
		Analyte	RT (min)	Quantitative transition (CE)	Qualitative transition (CE)
		Histamine	4.05	112.1 > 95.1 (16)	112.1 > 68.0 (24)
		Histamine-d4	4.05	116.1 > 99.0 (16)	116.1 > 72.1 (28)
